# Supplementary material for: Cytokinin‐regulated targets of Cytokinin Response Factor 6 are involved in potassium transport
Source: Plant Direct. 2020 Dec 8;4(12):e00291. doi: 10.1002/pld3.291 (PMC9671079; doi:10.1002/pld3.291)
Supplement: Supplementary file 1 — Table S1 [file PLD3-4-e00291-s002.xlsx]

## Sheet: Supplementary Table 1
Supplementary Table 1. Genes up regulated or down regulated in WT (Col-0) + CK (2microM BA) for 6 hours vs WT control (DMSO) treated. Presented as Locus (At number), Gene Name (Description), Fold Change (FC), padj (p>0.05)
Up regulated genes					Down regulated genes
Locus	Gene Name	FC	padj		Locus	Gene Name	FC	padj
AT1G03110	tRNA (guanine-N(7)-)-methyltransferase non-catalytic subunit;TRM82	1.60932	0.133759		AT1G01580	FRO2 Ferric reduction oxidase 2	0.216032	0.00041111
AT1G03360	Exosome complex component RRP4 homolog;RRP4	1.5995	0.113471		AT1G02850	BGLU11 Beta-glucosidase 11	0.445186	0.0370199
AT1G03530	F21B7	1.67957	0.0487057		AT1G05240	Peroxidase 1;PER1	0.315567	0.00150599
AT1G03850	Monothiol glutaredoxin-S13;GRXS13	1.80514	0.0121343		AT1G05250	Peroxidase 2;PER2	0.448424	0.0787653
AT1G03930	Casein kinase 1-like protein 9;CKL9	1.63902	0.0676188		AT1G05280	ERV-F (C)1 provirus ancestral Env polyprotein, putative (DUF604);YUP8H12	0.494227	0.0917753
AT1G04240	Auxin-responsive protein IAA3;IAA3	2.52285	0.0226446		AT1G05700	Probable LRR receptor-like serine/threonine-protein kinase At1g05700;At1g05700	0.3041	0.00800003
AT1G04250	Auxin-responsive protein IAA17;IAA17	2.15867	0.0132957		AT1G06160	Ethylene-responsive transcription factor ERF094;ERF094	0.408602	0.0460856
AT1G04360	RING-H2 finger protein ATL1;ATL1	2.28847	0.0181864		AT1G07560	Probable LRR receptor-like serine/threonine-protein kinase At1g07560;At1g07560	0.374009	0.0193132
AT1G04870	Protein arginine N-methyltransferase PRMT10;PRMT10	1.55364	0.0845648		AT1G08090	High-affinity nitrate transporter 2; NTR2.1	0.200479	4.16e-05
AT1G06720	p-loop containing nucleoside triphosphate hydrolases superfamily protein;At1g06720	2.10177	0.00587363		AT1G09090	Respiratory burst oxidase homolog protein B;RBOHB	0.429391	0.0273899
AT1G07070	60S ribosomal protein L35a-1;RPL35AA	1.71585	0.0813195		AT1G11450	WAT1-related protein At1g11450;At1g11450	0.310993	0.00756822
AT1G08610	Pentatricopeptide repeat-containing protein At1g08610;At1g08610	2.48288	0.0330183		AT1G12040	Leucine-rich repeat extensin-like protein 1;LRX1	0.413943	0.00945624
AT1G09390	GDSL esterase/lipase At1g09390;At1g09390	1.64265	0.0787653		AT1G12200	Flavin-containing monooxygenase FMO GS-OX-like 2;At1g12200	0.44977	0.00314421
AT1G09460	Carbohydrate-binding X8 domain superfamily protein;At1g09460	1.62088	0.0813195		AT1G15125	F9L1	0.457624	0.00593898
AT1G10460	Germin-like protein subfamily 1 member 1;GLP7	2.63276	0.0303901		AT1G15210	ABC transporter G family member 35;ABCG35	0.466992	0.00406729
AT1G10470	Two-component response regulator ARR4;ARR4	6.90468	3.46e-06		AT1G16400	Hexahomomethionine N-hydroxylase;CYP79F2	0.460467	0.0315723
AT1G10490	RNA cytidine acetyltransferase 1;At1g10490	2.06826	0.0747139		AT1G17745	D-3-phosphoglycerate dehydrogenase 2, chloroplastic;PGDH2	0.436231	0.00945624
AT1G12420	ACT domain-containing protein ACR8;ACR8	2.26625	0.0034776		AT1G18570	Transcription factor MYB51;MYB51	0.476294	0.101738
AT1G12740	Cytochrome P450, family 87, subfamily A, polypeptide 2;CYP87A2	1.57608	0.193814		AT1G22065	Uncharacterized protein;At1g22065	0.459004	0.0419217
AT1G13420	Cytosolic sulfotransferase 8;SOT8	2.33022	0.012503		AT1G29020	Calcium-binding EF-hand family protein;At1g29020	0.337718	0.00333505
AT1G13740	Ninja-family protein AFP2;AFP2	1.70025	0.177441		AT1G29025	Calcium-binding EF-hand family protein;At1g29025	0.325842	0.0254647
AT1G14620	At1g14620/T5E21_15;DECOY	1.5838	0.102778		AT1G32450	Protein NRT1/ PTR FAMILY 7	0.482195	0.00475434
AT1G14630		2.04321	0.00610844		AT1G43910	AAA-ATPase At1g43910;At1g43910	0.423037	0.00362479
AT1G14710	Hydroxyproline-rich glycoprotein family protein;At1g14710	1.50553	0.110737		AT1G48930	Endoglucanase 5;At1g48930	0.373271	0.0260114
AT1G14960	Major latex protein, putative;MLP4	2.33128	0.0254647		AT1G49470	At1g49470;At1g49470	0.305241	0.00677131
AT1G14980	10 kDa chaperonin, mitochondrial;CPN10	1.66691	0.0475865		AT1G49570	Peroxidase 10;PER10	0.398339	0.00269459
AT1G15510	Pentatricopeptide repeat-containing protein At1g15510, chloroplastic;PCMP-H73	1.7869	0.0859066		AT1G49860	Glutathione S-transferase F14;GSTF14	0.231628	1.67e-05
AT1G16445	S-adenosyl-L-methionine-dependent methyltransferases superfamily protein;At1g16445	1.52923	0.202699		AT1G51470	Myrosinase 5;TGG5	0.456903	0.0137074
AT1G16530	LOB domain-containing protein 3;LBD3	4.02559	6.53e-05		AT1G52070	Jacalin-related lectin 10;JAL10	0.360331	0.0550163
AT1G17190	Glutathione S-transferase U26;GSTU26	2.30971	0.0369026		AT1G54890	Late embryogenesis abundant (LEA) protein-like protein;T24C10	0.280965	0.00138095
AT1G17880	Basic transcription factor 3;BTF3	1.54129	0.113382		AT1G61840	Cysteine/Histidine-rich C1 domain family protein;At1g61840	0.347334	0.00409503
AT1G18080	Receptor for activated C kinase 1A;RACK1A	1.53963	0.143179		AT1G62620	Flavin-containing monooxygenase FMO GS-OX-like 3;At1g62620	0.459375	0.0266567
AT1G18330	Protein REVEILLE 7;RVE7	1.72693	0.0490006		AT1G66783		0.468929	0.0104615
AT1G18400	Transcription factor BEE 1;BEE1	2.50629	0.0660365		AT1G67710	Two-component response regulator ARR11;ARR11	0.474711	0.0147861
AT1G18800	NAP1-related protein 2;NRP2	1.98695	0.0263177		AT1G71960	ABC transporter G family member 25;ABCG25	0.441163	0.00797514
AT1G18850	F6A14	1.52067	0.184384		AT1G75388		0.444474	0.0135859
AT1G19050	Two-component response regulator ARR7;ARR7	12.6452	1.24e-06		AT1G75750	Gibberellin-regulated protein 1;GASA1	0.486776	0.00843617
AT1G19450	Sugar transporter ERD6-like 4;At1g19450	1.60891	0.136987		AT1G77330	1-aminocyclopropane-1-carboxylate oxidase 5;At1g77330	0.455831	0.034879
AT1G21830	At1g21820;At1g21820	1.60836	0.12468		AT1G78000	Sulfate transporter 1	0.499453	0.00556499
AT1G23280	Protein MAK16 homolog;At1g23280	1.93605	0.00998652		AT1G78090	Trehalose-phosphate phosphatase B;TPPB	0.444038	0.00699505
AT1G25260	Ribosome assembly factor mrt4;RDP1	1.56481	0.0846786		AT2G02820	Transcription factor MYB88;MYB88	0.47518	0.020585
AT1G26770	Expansin-A10;EXPA10	2.55175	0.0133663		AT2G14610	Pathogenesis-related protein 1;At2g14610	0.486508	0.11703
AT1G26880	60S ribosomal protein L34-1;RPL34A	1.71511	0.0297169		AT2G20030	Putative RING-H2 finger protein ATL12;ATL12	0.358234	0.00158426
AT1G26945	Transcription factor PRE6;PRE6	2.02052	0.0170821		AT2G26820	Immune-associated nucleotide-binding protein 10;IAN10	0.471312	0.00431779
AT1G27400	60S ribosomal protein L17-1;RPL17A	1.56842	0.196383		AT2G27550	Protein CENTRORADIALIS-like;CEN	0.105156	3.46e-06
AT1G27470	Transducin family protein / WD-40 repeat family protein;At1g27470	1.8503	0.026134		AT2G28160	Transcription factor FER-LIKE IRON DEFICIENCY-INDUCED TRANSCRIPTION FACTOR;FIT	0.386816	0.00663484
AT1G28100	Protein NEOXANTHIN-DEFICIENT 1;NDX1	3.36474	1.67e-05		AT2G30840	2-oxoglutarate (2OG) and Fe(II)-dependent oxygenase superfamily protein;At2g30840	0.431375	0.0276782
AT1G29250	Alba DNA/RNA-binding protein;At1g29250	1.77818	0.0323764		AT2G32620	Cellulose synthase-like protein B2;CSLB2	0.471636	0.0358811
AT1G29440	Auxin-responsive protein SAUR63;SAUR63	2.22522	0.0258262		AT2G38600	HAD superfamily, subfamily IIIB acid phosphatase;At2g38600	0.370682	0.0119781
AT1G29450	Auxin-responsive protein SAUR64;SAUR64	2.31343	0.0024237		AT2G40970	Transcription factor MYBC1;MYBC1	0.492781	0.0335898
AT1G29940	DNA-directed RNA polymerase I subunit 2;NRPA2	1.65145	0.051964		AT2G41180	Sigma factor binding protein 2, chloroplastic;SIB2	0.488815	0.0403183
AT1G30240	Proline-, glutamic acid/leucine-rich protein;At1g30240	1.71883	0.0789426		AT2G43120	Pirin-like protein 2;PRN2	0.460499	0.0183548
AT1G30820	CTP synthase;At1g30820	1.96052	0.00854327		AT2G44340	VQ motif-containing protein 18;VQ18	0.464919	0.0402247
AT1G30960	GTP-binding protein ERG;ERG	1.67277	0.184495		AT3G01190	Peroxidase 27;PER27	0.397201	0.0209912
AT1G31180	3-isopropylmalate dehydrogenase 3, chloroplastic;IMDH3	1.89056	0.00737875		AT3G02020	Aspartokinase 3, chloroplastic;AK3	0.456182	0.00960114
AT1G31320	LOB domain-containing protein 4;LBD4	2.16201	0.00797514		AT3G02850	Potassium channel SKOR;SKOR	0.38722	0.0325122
AT1G31660	Bystin-like protein;atENP1	1.71245	0.0470115		AT3G03470	Cytochrome P450 89A9;CYP89A9	0.406761	0.00300811
AT1G31710	Amine oxidase;At1g31710	1.5926	0.0879586		AT3G09925	Pollen Ole e 1 allergen and extensin family protein;At3g09925	0.424536	0.0142618
AT1G31860	Histidine biosynthesis bifunctional protein hisIE, chloroplastic;HISN2	2.03576	0.0120764		AT3G10320	F14P13	0.424862	0.00699505
AT1G31970	DEAD-box ATP-dependent RNA helicase 5;RH5	1.79038	0.0267373		AT3G12580	Probable mediator of RNA polymerase II transcription subunit 37c;MED37C	0.465765	0.00663484
AT1G34065	Probable S-adenosylmethionine carrier 2, chloroplastic;SAMC2	1.94337	0.0463922		AT3G12750	Zinc transporter 1;ZIP1	0.413938	0.00276349
AT1G34520	Probable long-chain-alcohol O-fatty-acyltransferase 8;At1g34520	2.21296	0.0472435		AT3G13100	ABC transporter C family member 7;ABCC7	0.492099	0.0343485
AT1G35625	Receptor homology region, transmembrane domain- and RING domain-containing protein 6;RMR6	1.78798	0.473706		AT3G13760	Cysteine/Histidine-rich C1 domain family protein;At3g13760	0.445404	0.0286129
AT1G45015	At1g45015;At1g45015	1.83763	0.389713		AT3G14680	Cytochrome P450 72A14;CYP72A14	0.455318	0.030728
AT1G47395		3.12882	0.224251		AT3G20380	TRAF-like family protein;At3g20380	0.206924	5.17e-06
AT1G48570	T1N15	1.83142	0.0763735		AT3G20590	Late embryogenesis abundant (LEA) hydroxyproline-rich glycoprotein family;At3g20590	0.413986	0.052698
AT1G48920	Nucleolin 1;NUCL1	1.77825	0.0385847		AT3G23175	HR-like lesion-inducing protein-like protein;At3g23175	0.363206	0.00774154
AT1G53542	At1g53545;At1g53542	1.58079	0.367003		AT3G23190	At3g23190;At3g23190	0.434141	0.0121343
AT1G56110	At1g56110/T6H22_9;NOP56	1.72701	0.0752228		AT3G23430	Phosphate transporter PHO1;PHO1	0.371054	0.0003242
AT1G56430	Probable nicotianamine synthase 4;NAS4	1.97789	0.102817		AT3G23550	Protein DETOXIFICATION 18;DTX18	0.398163	0.0217068
AT1G58170	Dirigent protein 19;DIR19	1.64287	0.166264		AT3G23800	Selenium-binding protein 3;SBP3	0.48263	0.0268297
AT1G58320	Protein PLANT CADMIUM RESISTANCE 9;PCR9	1.85871	0.121707		AT3G25930	Adenine nucleotide alpha hydrolases-like superfamily protein;At3g25930	0.452908	0.0708323
AT1G58340	Protein DETOXIFICATION 48;DTX48	3.4829	0.00051999		AT3G26610	Pectin lyase-like superfamily protein;PGX1	0.437347	0.105539
AT1G59940	Two-component response regulator ARR3;ARR3	3.41929	0.00593898		AT3G46330	Probable LRR receptor-like serine/threonine-protein kinase MEE39;MEE39	0.357325	0.0358811
AT1G59990	DEAD-box ATP-dependent RNA helicase 22;RH22	1.86495	0.0684125		AT3G47480	Probable calcium-binding protein CML47;CML47	0.383486	0.0254647
AT1G60640	Stress response protein;At1g60640	1.9972	0.0317466		AT3G49960	Peroxidase 35;PER35	0.296647	0.00797514
AT1G61275		1.54766	0.0881145		AT3G50770	Probable calcium-binding protein CML41;CML41	0.372292	0.0112517
AT1G63660	At1g63660;At1g63660	1.71072	0.0969598		AT3G54590	Extensin-2;EXT2	0.38751	0.00528005
AT1G63810	Nucleolar protein;At1g63810	1.80066	0.0520965		AT3G60330	ATPase 7, plasma membrane-type;AHA7	0.407911	0.00797514
AT1G64390	Endoglucanase 6;At1g64390	1.99442	0.0730842		AT3G62040	Haloacid dehalogenase-like hydrolase (HAD) superfamily protein;At3g62040	0.436333	0.00747382
AT1G64590	At1g64590/F1N19_15;At1g64590	3.32633	0.0024237		AT3G62270	Probable boron transporter 2;BOR2	0.313949	0.00018707
AT1G64600	At1g64600;At1g64600	1.56895	0.13664		AT3G63110	Adenylate isopentenyltransferase 3, chloroplastic;IPT3	0.456681	0.0107501
AT1G67110	CK hydroxylase;CYP735A2	2.04002	0.0675257		AT4G00670	At4g00670;At4g00670	0.455889	0.0539017
AT1G67120	Midasin;MDN1	1.83986	0.054074		AT4G00910		0.268936	0.00051999
AT1G67195		1.74428	0.0780958		AT4G01440	WAT1-related protein At4g01440;At4g01440	0.409035	0.0024237
AT1G68290	Endonuclease 2;ENDO2	2.03829	0.019731		AT4G02270	At4g02270;RHS13	0.398037	0.0102089
AT1G68480	Zinc finger protein JAGGED;JAG	1.97058	0.0309887		AT4G08290	WAT1-related protein At4g08290;At4g08290	0.464276	0.0660365
AT1G68990	DNA-directed RNA polymerase 1, mitochondrial;RPOT1	1.90925	0.026526		AT4G08770	Peroxidase 37;PER37	0.231123	6.53e-05
AT1G69040	ACT domain-containing protein ACR4;ACR4	3.33362	6.53e-05		AT4G08780	Peroxidase 38;PER38	0.158014	2.06e-05
AT1G69070	Nucleolar-like protein;At1g69070	1.53813	0.0925117		AT4G12480	Lipid transfer protein EARLI 1;EARLI1	0.487137	0.0351234
AT1G69200	Fructokinase-like 2, chloroplastic;FLN2	1.93132	0.0599408		AT4G13420	Potassium transporter 5;HAK5	0.166967	1.67e-05
AT1G69530	Expansin-A1;EXPA1	4.05263	9.29e-05		AT4G14020	At4g14020;dl3050c	0.29321	0.00439834
AT1G70310	Spermidine synthase 2;SPDSYN2	1.71924	0.0427134		AT4G14130	Xyloglucan endotransglucosylase/hydrolase protein 15;XTH15	0.237492	2.41e-05
AT1G70850	MLP-like protein 34;MLP34	1.88571	0.0321854		AT4G14400	Protein ACCELERATED CELL DEATH 6;ACD6	0.404378	0.0256531
AT1G72040	At1g72040;dNK	2.17608	0.00593898		AT4G15390	HSR201-like protein;dl3740c	0.332927	0.00203918
AT1G72140	Protein NRT1/ PTR FAMILY 5	1.65094	0.0882421		AT4G19370	Protein MODIFYING WALL LIGNIN-2;MWL2	0.422028	0.0460713
AT1G72370	40S ribosomal protein Sa-1;RPSaA	1.60072	0.0669636		AT4G19690	Fe(2+) transport protein 1;IRT1	0.325471	0.00409503
AT1G72440	CCAAT-binding factor;EDA25	1.81914	0.0432887		AT4G19700	E3 ubiquitin-protein ligase BOI;BOI	0.460327	0.015366
AT1G73300	Serine carboxypeptidase-like 2;SCPL2	1.92261	0.0857894		AT4G21680	Protein NRT1/ PTR FAMILY 7	0.388566	0.0214585
AT1G74458	Transmembrane protein;At1g74458	1.86226	0.0358811		AT4G21830	Peptide methionine sulfoxide reductase B7;MSRB7	0.392576	0.00994393
AT1G74560	NAP1-related protein 1;NRP1	2.09124	0.0060992		AT4G22940	Protein kinase superfamily protein;At4g22940	0.412377	0.026526
AT1G74670	Gibberellin-regulated protein 6;GASA6	2.58644	0.00314421		AT4G23700	Cation/H(+) antiporter 17;CHX17	0.380503	0.0061116
AT1G74890	Two-component response regulator ARR15;ARR15	13.2751	2.06e-05		AT4G26010	Peroxidase 44;PER44	0.384201	0.00872417
AT1G75450	CK dehydrogenase 5;CKX5	3.14496	0.00931949		AT4G27830	Beta-glucosidase 10;BGLU10	0.478982	0.0146067
AT1G75670	DNA-directed RNA polymerase;At1g75670	1.52854	0.127712		AT4G28410	Tyrosine transaminase family protein;Root System Architecture 1	0.433666	0.0254647
AT1G76300	Small nuclear ribonucleoprotein SmD3a;SMD3A	1.68814	0.0493349		AT4G31910	Brassinosteroid-related acyltransferase 1;BAT1	0.41221	0.0266303
AT1G76410	RING-H2 finger protein ATL8;ATL8	1.53296	0.459954		AT4G33420	Peroxidase 47;PER47	0.394769	0.00122227
AT1G77030	Putative DEAD-box ATP-dependent RNA helicase 29;RH29	1.93188	0.0139784		AT4G34600	Protein CASPARIAN STRIP INTEGRITY FACTOR 2;CIF2	0.4165	0.00945144
AT1G77110	Auxin efflux carrier component 6;PIN6	1.92101	0.113864		AT4G36430	Peroxidase 49;PER49	0.442709	0.00246184
AT1G77940	60S ribosomal protein L30-2;RPL30B	1.68867	0.101		AT4G37160	Pectinesterase like protein;C7A10	0.367548	0.0503547
AT1G78120	Tetratricopeptide repeat (TPR)-like superfamily protein;TPR12	2.89288	0.0007283		AT4G37990	Cinnamyl alcohol dehydrogenase 8;CAD8	0.333214	0.010336
AT1G78290	Serine/threonine-protein kinase SRK2C;SRK2C	1.50137	0.189325		AT5G02350	Cysteine/Histidine-rich C1 domain family protein;At5g02350	0.48671	0.0559046
AT1G78580	Alpha,alpha-trehalose-phosphate synthase [UDP-forming] 1;TPS1	2.26562	0.00528005		AT5G04950	Nicotianamine synthase 1;NAS1	0.412064	0.0705649
AT1G78930	Mitochondrial transcription termination factor family protein;YUP8H12R	1.53861	0.357393		AT5G05500	At5g05500;MOP10	0.475778	0.040305
AT1G79150	Binding protein;YUP8H12R	1.58441	0.165127		AT5G06640	Proline-rich extensin-like family protein;EXT10	0.493913	0.0214775
AT1G79520	Metal tolerance protein 9;MTP9	1.73281	0.0427134		AT5G07690	Transcription factor MYB29;MYB29	0.484453	0.0439774
AT1G80050	Adenine phosphoribosyltransferase 2;APT2	1.88561	0.0141418		AT5G09440	Protein EXORDIUM-like 4;EXL4	0.320202	0.00311326
AT1G80270	Pentatricopeptide repeat-containing protein At1g80270, mitochondrial;At1g80270	1.98765	0.0839822		AT5G09690	Magnesium transporter MRS2-7;MRS2-7	0.448662	0.00699505
AT1G80710	DROUGHT SENSITIVE 1;DROUGHT SENSITIVE 1	1.80147	0.0902582		AT5G11920	Beta-fructofuranosidase, insoluble isoenzyme CWINV6;CWINV6	0.380949	0.00202142
AT1G80720	Mitochondrial glycoprotein family protein;At1g80720	1.88386	0.0286129		AT5G15130	Probable WRKY transcription factor 72;WRKY72	0.491944	0.00888449
AT1G80750	60S ribosomal protein L7-1;RPL7A	1.51799	0.114913		AT5G17820	Peroxidase 57;PER57	0.487622	0.021763
AT2G01530	MLP-like protein 329;MLP329	1.76378	0.0266567		AT5G19890	Peroxidase 59;PER59	0.28235	2.91e-05
AT2G01830	Histidine kinase 4;AHK4	2.70024	0.00338833		AT5G24210	Alpha/beta-Hydrolases superfamily protein;MOP9	0.481703	0.137214
AT2G01880	Purple acid phosphatase 7;PAP7	1.54682	0.362155		AT5G24880	Chromo domain cec-like protein;At5g24880	0.462192	0.0177518
AT2G03090	Expansin-A15;EXPA15	2.46529	0.0483391		AT5G27060	Receptor-like protein 53;RLP53	0.285746	0.0101025
AT2G05220	40S ribosomal protein S17-2;RPS17B	1.776	0.0129494		AT5G35190	Proline-rich extensin-like family protein;EXT13	0.324934	0.0060992
AT2G14247	Expressed protein;At2g14247	2.06165	0.423857		AT5G36350	ECA1 gametogenesis related family protein;At5g36350	0.336898	0.0024237
AT2G15220	At2g15220/F15A23	2.00486	0.0215652		AT5G44420	Defensin-like protein 16;PDF1	0.422077	0.0315382
AT2G16005	MD-2-related lipid-recognition protein ROSY1;ROSY1	2.06334	0.125719		AT5G45380	Urea-proton symporter DUR3	0.45379	0.0214585
AT2G17820	Histidine kinase 1;AHK1	2.27624	0.00409503		AT5G47450	Aquaporin TIP2-3	0.413619	0.0137074
AT2G18020	60S ribosomal protein L8-1;RPL8A	1.73556	0.0460713		AT5G49770	Probable leucine-rich repeat receptor-like protein kinase At5g49770;At5g49770	0.482801	0.0157786
AT2G18220	Nucleolar complex protein 2 homolog;At2g18220	1.6675	0.109629		AT5G52640	Heat shock protein 90-1;HSP90-1	0.439712	0.0483391
AT2G18300	Transcription factor HBI1;HBI1	1.60418	0.091896		AT5G53550	Metal-nicotianamine transporter YSL3;YSL3	0.464469	0.0542122
AT2G18470	Proline-rich receptor-like protein kinase PERK4;PERK4	1.88798	0.138488		AT5G54020	Cysteine/Histidine-rich C1 domain family protein;At5g54020	0.350092	0.0024237
AT2G18900	Transducin/WD40 repeat-like superfamily protein;At2g18900	1.80037	0.039382		AT5G57090	Auxin efflux carrier component 2;PIN2	0.497406	0.0475279
AT2G19050	GDSL esterase/lipase At2g19050;At2g19050	1.58486	0.369397		AT5G57625	At5g57625;At5g57625	0.30298	0.0024237
AT2G19500	CK dehydrogenase 2;CKX2	1.7801	0.24147		AT5G57685	Protein GLUTAMINE DUMPER 3;GDU3	0.409301	0.00122227
AT2G19540	Putative WD-40 repeat protein;heat stress tolerant DWD 1	1.62044	0.0670967		AT5G61160	Agmatine coumaroyltransferase;ACT	0.356981	0.00998652
AT2G19670	Probable protein arginine N-methyltransferase 1	1.82453	0.0649283		AT5G63660	Defensin-like protein 6;PDF2	0.394996	0.0419193
AT2G20490	H/ACA ribonucleoprotein complex subunit 3-like protein;At2g20490	1.57778	0.0907689		AT5G63850	Amino acid permease 4;AAP4	0.357179	9.08e-05
AT2G21580	40S ribosomal protein S25-2;RPS25B	1.54822	0.13483		AT5G67400	Peroxidase 73;PER73	0.232437	2.41e-05
AT2G21770	Probable cellulose synthase A catalytic subunit 9 [UDP-forming];CESA9	2.11329	0.0412323
AT2G21790	Ribonucleoside-diphosphate reductase large subunit;RNR1	1.53757	0.238251
AT2G22770	Transcription factor NAI1;NAI1	2.18756	0.0122402
AT2G23930	Probable small nuclear ribonucleoprotein G;At2g23930	1.50514	0.128644
AT2G24120	DNA-directed RNA polymerase 3, chloroplastic;RPOT3	1.93122	0.0428426
AT2G25160	At2g25160;CYP82F1	1.94892	0.0769961
AT2G27720	60S acidic ribosomal protein P2-1;RPP2A	1.54702	0.153206
AT2G27840	Histone deacetylase HDT4;HDT4	1.96	0.0179787
AT2G28450	Zinc finger CCCH domain-containing protein 24;At2g28450	1.64948	0.0549886
AT2G28950	Expansin-A6;EXPA6	1.51939	0.227522
AT2G30540	Monothiol glutaredoxin-S9;GRXS9	7.56854	3.91e-06
AT2G30766	Uncharacterized protein;At2g30766	1.60232	0.760954
AT2G31840	Thioredoxin-like fold domain-containing protein MRL7L, chloroplastic;MRL7L	1.82823	0.0460856
AT2G32510	Mitogen-activated protein kinase kinase kinase 17;MAPKKK17	2.14319	0.0332153
AT2G32550	Cell differentiation, Rcd1-like protein;At2g32550	3.50872	0.0006853
AT2G34260	WD repeat-containing protein 55;WDR55	1.72918	0.0866563
AT2G34357	ARM repeat superfamily protein;At2g34357	1.7544	0.040305
AT2G34510	Uncharacterized protein At2g34510;At2g34510	1.97384	0.0149098
AT2G34570	PIN domain-like family protein;MEE21	1.51199	0.193221
AT2G34610	Cotton fiber protein;At2g34610	1.53517	0.389713
AT2G34900	Transcription factor GTE1;GTE1	1.53618	0.090111
AT2G35040	AICARFT/IMPCHase bienzyme family protein;At2g35040	1.58732	0.0871088
AT2G35980	NDR1/HIN1-like protein 10;NHL10	2.94888	0.0157908
AT2G37270	40S ribosomal protein S5-1;RPS5A	1.79706	0.0278259
AT2G37690	Phosphoribosylaminoimidazole carboxylase like protein;At2g37690	2.20979	0.00333505
AT2G37990	Ribosome biogenesis regulatory protein homolog;At2g37990	1.52821	0.110737
AT2G38760	Annexin D3;ANN3	1.55069	0.355055
AT2G39700	Expansin-A4;EXPA4	1.73352	0.0310271
AT2G40200	Transcription factor bHLH51;BHLH51	1.51801	0.37955
AT2G40230	HXXXD-type acyl-transferase family protein;T07M07	1.76949	0.0916984
AT2G40360	Ribosome biogenesis protein BOP1 homolog;BOP1	1.6347	0.0672657
AT2G40610	Expansin-A8;EXPA8	1.66677	0.165137
AT2G40670	Two-component response regulator ARR16;ARR16	4.5564	6.53e-05
AT2G40700	DEAD-box ATP-dependent RNA helicase 17;RH17	1.66054	0.0868509
AT2G41310	Two-component response regulator ARR8;ARR8	4.08087	0.00019825
AT2G41990	At2g41990;At2g41990	1.51931	0.236109
AT2G43110	At2g43110;At2g43110	1.83387	0.0812096
AT2G43200	Probable methyltransferase PMT19;At2g43200	2.32458	0.0234939
AT2G43550	Defensin-like protein 197;ATTI6	2.22463	0.0175665
AT2G43650	Sas10/U3 ribonucleoprotein (Utp) family protein;EMB2777	1.75962	0.0483391
AT2G44860	Probable ribosome biogenesis protein RLP24;At2g44860	1.60187	0.0459533
AT2G45860	At2g45860;At2g45860	1.70874	0.0839822
AT2G46310	Ethylene-responsive transcription factor CRF5;CRF5	2.63815	0.00077259
AT2G47180	Galactinol synthase 1;GOLS1	1.97795	0.0498908
AT2G47260	WRKY transcription factor 23;WRKY23	1.95029	0.0449628
AT3G01160	Pre-rRNA-processing ESF1-like protein;At3g01160	1.51145	0.114703
AT3G01260	Galactose mutarotase-like superfamily protein;At3g01260	1.96068	0.0957275
AT3G02790	Protein METHYLENE BLUE SENSITIVITY 1;MBS1	1.84325	0.0486332
AT3G02885	Gibberellin-regulated protein 5;GASA5	3.02348	0.0022791
AT3G03630	S-sulfo-L-cysteine synthase (O-acetyl-L-serine-dependent), chloroplastic;CS26	1.87127	0.0671876
AT3G03820	Putative auxin-induced protein;SAUR29	3.5454	0.00052413
AT3G03920	Putative H/ACA ribonucleoprotein complex subunit 1-like protein 1;At3g03920	2.13592	0.00410596
AT3G04920	40S ribosomal protein S24-1;RPS24A	1.52758	0.0929503
AT3G05060	Probable nucleolar protein 5-2;NOP5-2	1.73562	0.0359179
AT3G05640	Probable protein phosphatase 2C 34;At3g05640	1.92057	0.0475865
AT3G05770	F10A16	2.07105	0.105936
AT3G06020	Protein FANTASTIC FOUR 4;FAF4	2.44233	0.0365229
AT3G06070	At3g06070;At3g06070	1.75644	0.0649159
AT3G06530	Uncharacterized protein At3g06530;At3g06530	2.03139	0.0322549
AT3G07050	Guanine nucleotide-binding protein-like NSN1;NSN1	1.74187	0.0232844
AT3G07230	At3g07230;T1B9	1.50453	0.108544
AT3G07860	U11/U12 small nuclear ribonucleoprotein 25 kDa protein;SNRNP25	1.63528	0.0557518
AT3G08030	F17A17	1.52901	0.102413
AT3G08520		1.9116	0.0119882
AT3G10690	DNA gyrase subunit A, chloroplastic/mitochondrial;GYRA	1.50222	0.26637
AT3G11964	rRNA biogenesis protein RRP5;RRP5	1.62695	0.0448016
AT3G12270	Probable protein arginine N-methyltransferase 3;PRMT3	1.88927	0.0322549
AT3G13860	Chaperonin CPN60-like 2, mitochondrial;At3g13860	1.57026	0.168315
AT3G14540	Terpenoid synthase 19;TPS19	2.18211	0.0323764
AT3G15720	Probable polygalacturonase At3g15720;At3g15720	3.02055	0.0192958
AT3G15950		1.6457	0.0214585
AT3G16080	60S ribosomal protein L37-3;RPL37C	1.61196	0.102413
AT3G16310	Nuclear pore complex protein NUP35;NUP35	1.63926	0.0660365
AT3G16430	PYK10-binding protein 2;PBP2	1.6546	0.197803
AT3G16450	Jacalin-related lectin 33;JAL33	1.73393	0.141301
AT3G16460	Jacalin-related lectin 34;JAL34	1.68234	0.0745689
AT3G16810	Pumilio homolog 24;APUM24	2.00724	0.00990354
AT3G17170	AT3g17170/K14A17_29;RFC3	1.95372	0.0530944
AT3G18130	Receptor for activated C kinase 1C;RACK1C	1.85152	0.0466607
AT3G18400	NAC domain containing protein 58;NAC058	1.95127	0.023505
AT3G18600	DEAD-box ATP-dependent RNA helicase 51;RH51	1.94762	0.0137074
AT3G19270	Abscisic acid 8'-hydroxylase 4;CYP707A4	1.69869	0.302788
AT3G20440	1,4-alpha-glucan-branching enzyme 3, chloroplastic/amyloplastic;SBE3	2.03936	0.0187933
AT3G21300	RNA methyltransferase family protein;At3g21300	1.53114	0.228292
AT3G21540	Transducin family protein / WD-40 repeat family protein;At3g21540	1.67513	0.0563826
AT3G21950	S-adenosyl-L-methionine-dependent methyltransferases superfamily protein;At3g21950	2.20764	0.205045
AT3G22310	DEAD-box ATP-dependent RNA helicase 9, mitochondrial;RH9	1.65691	0.0832644
AT3G22800	Leucine-rich repeat extensin-like protein 6;LRX6	1.5515	0.206866
AT3G23830	Glycine-rich RNA-binding protein 4, mitochondrial;RBG4	1.97012	0.030009
AT3G26490	BTB/POZ domain-containing protein At3g26490;At3g26490	1.78555	0.0233806
AT3G27550	RNA-binding CRS1 / YhbY (CRM) domain protein;At3g27550	1.77119	0.0755436
AT3G29250	Short-chain dehydrogenase reductase 4;SDR4	2.82976	0.00817073
AT3G29575	Ninja-family protein AFP3;AFP3	1.68018	0.117362
AT3G29670	Phenolic glucoside malonyltransferase 2;PMAT2	2.03273	0.0215678
AT3G44550	Probable fatty acyl-CoA reductase 5;FAR5	1.6584	0.0996166
AT3G44750	Histone deacetylase HDT1;HDT1	1.93756	0.026134
AT3G44990	Xyloglucan endotransglucosylase/hydrolase protein 31;XTH31	1.94981	0.215749
AT3G45700	Protein NRT1/ PTR FAMILY 2	2.54875	0.0312735
AT3G46210	Exosome complex exonuclease RRP46 homolog;RRP46	1.89387	0.0462659
AT3G46370	Leucine-rich repeat protein kinase family protein;F18L15	2.02156	0.00977719
AT3G46700	UDP-glycosyltransferase 76E3;UGT76E3	1.86338	0.0708554
AT3G47750	ABC transporter A family member 4;ABCA4	1.76928	0.149506
AT3G48100	Two-component response regulator ARR5;ARR5	8.69038	3.46e-06
AT3G49660	COMPASS-like H3K4 histone methylase component WDR5A;WDR5A	1.61918	0.0895505
AT3G50300	HXXXD-type acyl-transferase family protein;At3g50300	1.81881	0.271773
AT3G50700	Zinc finger protein GAI-ASSOCIATED FACTOR 1;GAF1	1.78844	0.0414142
AT3G53870	40S ribosomal protein S3-2;RPS3B	1.77397	0.0460856
AT3G54720	Probable glutamate carboxypeptidase AMP1;AMP1	2.40756	0.00094079
AT3G55010	Phosphoribosylformylglycinamidine cyclo-ligase, chloroplastic;PUR5	1.65577	0.103001
AT3G55400	Methionine--tRNA ligase, chloroplastic/mitochondrial;OVA1	1.52856	0.185016
AT3G55515	DVL8;DVL8	2.82586	0.0026948
AT3G56990	AT3g56990/F24I3_70;F24I3	1.50914	0.274039
AT3G57010	Protein STRICTOSIDINE SYNTHASE-LIKE 8;SSL8	1.79855	0.0996166
AT3G57040	Two-component response regulator ARR9;ARR9	2.72281	0.00146923
AT3G57150	H/ACA ribonucleoprotein complex subunit 4;CBF5	1.7605	0.0270558
AT3G57660	DNA-directed RNA polymerase I subunit 1;NRPA1	1.84783	0.0410421
AT3G59670	Elongation factor;At3g59670	2.04963	0.0217068
AT3G59820	LETM1-like protein;LETM1	1.60592	0.0573244
AT3G60245	60S ribosomal protein L37a-2;RPL37AC	1.61763	0.0839822
AT3G61630	Ethylene-responsive transcription factor CRF6;CRF6	1.59986	0.217192
AT3G61640	Arabinogalactan protein 20;AGP20	2.1088	0.00319755
AT3G62050	At3g62050;At3g62050	1.78359	0.248929
AT3G62530	ARM repeat superfamily protein;At3g62530	1.75313	0.0193132
AT3G62740	Beta-glucosidase 7;BGLU7	2.72387	0.0443926
AT3G62870	60S ribosomal protein L7a-2;RPL7AB	1.58039	0.0464884
AT3G62930	Monothiol glutaredoxin-S6;GRXS6	2.79054	0.0351001
AT3G63440	CK dehydrogenase 6;CKX6	3.07254	3.91e-05
AT4G00100	40S ribosomal protein S13-2;RPS13B	1.56049	0.0717808
AT4G00620	Bifunctional protein FolD 4, chloroplastic;FOLD4	1.85823	0.080154
AT4G02850	At4g02850;At4g02850	2.54873	0.00122227
AT4G03270	Putative cyclin-D6-1;CYCD6-1	2.09313	0.00663484
AT4G03420	AT4g03420/F9H3_4;At4g03420	1.66927	0.160828
AT4G03610	Metallo-hydrolase/oxidoreductase superfamily protein;At4g03610	3.86	2.9e-05
AT4G04940	Putative WD-repeat membrane protein;At4g04940	2.05363	0.0121343
AT4G07825	At4g07825;At4g07825	1.5002	0.116108
AT4G09320	Nucleoside diphosphate kinase 1;NDK1	1.68795	0.0403183
AT4G09730	DEAD-box ATP-dependent RNA helicase 39;RH39	1.58033	0.122639
AT4G11190	Dirigent protein 13;DIR13	6.45947	1.24e-06
AT4G11210	Dirigent protein 14;DIR14	2.06574	0.179716
AT4G12545	Putative lipid-binding protein AIR1B;AIR1B	2.75544	0.0215652
AT4G13575	Uncharacterized protein;At4g13575	1.65607	0.0414142
AT4G13750	Protein NO VEIN;NOV	1.67821	0.0814801
AT4G13850	Glycine-rich RNA-binding protein 2, mitochondrial;RBG2	1.54261	0.102679
AT4G15230	ABC transporter G family member 30;ABCG30	4.42481	5.5e-05
AT4G15640	Adenylyl cyclase;At4g15640	1.6262	0.121416
AT4G15680	Monothiol glutaredoxin-S4;GRXS4	2.15757	0.0847358
AT4G15770	60S ribosome subunit biogenesis protein NIP7 homolog;At4g15770	1.79691	0.165137
AT4G16000	Uncharacterized protein At4g16000;At4g16000	1.75586	0.188573
AT4G16008	Uncharacterized protein;At4g16008	1.56476	0.0895505
AT4G16630	DEAD-box ATP-dependent RNA helicase 28;RH28	1.79888	0.0248308
AT4G17560	50S ribosomal protein L19-1, chloroplastic;At4g17560	1.69411	0.0380041
AT4G18440	Adenylosuccinate lyase;At4g18440	1.75081	0.0358811
AT4G19030	Aquaporin NIP1-1;NIP1-1	4.12961	0.00068787
AT4G19380	Long-chain-alcohol oxidase FAO4A;FAO4A	1.82915	0.023522
AT4G20020	Multiple organellar RNA editing factor 1, mitochondrial;MORF1	1.83069	0.0474186
AT4G21140	Copper ion-binding protein;At4g21140	1.5403	0.304356
AT4G21760	Beta-glucosidase 47;BGLU47	2.56402	0.0424643
AT4G22230	Defensin-like protein 96;At4g22230	1.76528	0.219371
AT4G22570	Adenine phosphoribosyltransferase 3;APT3	1.84474	0.0247937
AT4G22760	Pentatricopeptide repeat-containing protein At4g22760;PCMP-E6	2.11988	0.0466607
AT4G23540	ARM repeat superfamily protein;At4g23540	1.51974	0.113638
AT4G23750	Ethylene-responsive transcription factor CRF2;CRF2	2.74676	0.00064562
AT4G24015	Probable E3 ubiquitin-protein ligase RHA4A;RHA4A	1.57137	0.123914
AT4G24780	Probable pectate lyase 18;At4g24780	1.84113	0.0582839
AT4G24890	Probable inactive purple acid phosphatase 24;PAP24	3.1302	0.0024237
AT4G25340	Peptidyl-prolyl cis-trans isomerase FKBP53;FKBP53	1.66592	0.0808464
AT4G25410	Transcription factor bHLH126;BHLH126	1.89526	0.1502
AT4G25730	Putative rRNA methyltransferase;At4g25730	1.66297	0.0475797
AT4G25890	60S acidic ribosomal protein P3-1;RPP3A	2.48113	0.0376892
AT4G26110	Nucleosome assembly protein 1;1;NAP1;1	1.57889	0.0882421
AT4G26150	Putative GATA transcription factor 22;GATA22	2.2851	0.0370199
AT4G26190	Haloacid dehalogenase-like hydrolase (HAD) superfamily protein;At4g26190	1.62381	0.0457628
AT4G26260	Inositol oxygenase 4;MIOX4	1.64681	0.558548
AT4G26600	S-adenosyl-L-methionine-dependent methyltransferases superfamily protein;At4g26600	1.64132	0.0913612
AT4G27970	S-type anion channel SLAH2;SLAH2	1.8917	0.0913829
AT4G28250	Expansin-B3;EXPB3	3.73238	0.00044308
AT4G28450	AT4g28450/F20O9_130;At4g28450	1.53143	0.210144
AT4G29310	DUF1005 family protein (DUF1005);At4g29310	2.04274	0.0167684
AT4G29410	60S ribosomal protein L28-2;RPL28C	1.76878	0.0345634
AT4G29610	Cytidine deaminase 6;CDA6	1.80429	0.0460713
AT4G29720	Probable polyamine oxidase 5;PAO5	1.71796	0.0676188
AT4G29740	CK dehydrogenase 4;CKX4	3.07823	0.00085649
AT4G30990	ARM repeat superfamily protein;At4g30990	1.62601	0.0607667
AT4G31120	Protein arginine N-methyltransferase 1	1.65621	0.07182
AT4G31210	DNA topoisomerase, type IA, core;At4g31210	1.82221	0.048837
AT4G31700	40S ribosomal protein S6-1;RPS6A	1.60648	0.0648299
AT4G34290	SWIB/MDM2 domain superfamily protein;At4g34290	1.80483	0.0460856
AT4G34588		1.6717	0.0978812
AT4G34610	BEL1-like homeodomain protein 6;BLH6	2.12486	0.0214585
AT4G35160	Acetylserotonin O-methyltransferase;ASMT	1.92233	0.0257832
AT4G36540	Transcription factor BEE 2;BEE2	1.53407	0.111727
AT4G36570		2.79378	0.00333505
AT4G37070	Patatin-like protein 1;PLP1	1.79325	0.228398
AT4G37409	Uncharacterized protein;At4g37409	1.53375	0.355067
AT4G37410	Cytochrome P450 81F4;CYP81F4	1.77586	0.0460713
AT4G37750	AP2-like ethylene-responsive transcription factor ANT;ANT	1.52267	0.185087
AT4G38840	At4g38840;SAUR14	1.6841	0.0315783
AT4G39250	Protein RADIALIS-like 1;RL1	2.2184	0.029248
AT4G39300	At4g39300;T22F8	1.64894	0.0978801
AT4G39410	Probable WRKY transcription factor 13;WRKY13	1.73242	0.155035
AT4G39770	Probable trehalose-phosphate phosphatase H;TPPH	1.71764	0.130926
AT5G04130	DNA gyrase subunit B, mitochondrial;GYRBM	1.50635	0.197477
AT5G05860	UDP-glycosyltransferase 76C2;UGT76C2	2.83293	0.0003242
AT5G05965	Cell wall RBR3-like protein;At5g05965	3.42656	0.0149516
AT5G08610	DEAD-box ATP-dependent RNA helicase 26;RH26	2.426	0.0024237
AT5G08620	DEAD-box ATP-dependent RNA helicase 25;RH25	1.58951	0.103826
AT5G09520	Protein PELPK2;PELPK2	1.59197	0.205045
AT5G09840	Emb;CAB71880	2.15621	0.0234925
AT5G11240	At5g11240;At5g11240	1.63686	0.0710591
AT5G11420	Uncharacterized protein At5g11420;At5g11420	1.65145	0.0281687
AT5G11630	Uncharacterized protein T22P22_20;NOXY2	1.53416	0.0822856
AT5G13180	NAC domain-containing protein 83;NAC083	1.51992	0.0732862
AT5G13330	Ethylene-responsive transcription factor ERF113;ERF113	1.57407	0.2624
AT5G14050	U3 small nucleolar RNA-associated protein 18 homolog;At5g14050	1.86708	0.0144184
AT5G14070	Glutaredoxin-C8;GRXC8	1.64168	0.158154
AT5G14520	Pescadillo homolog;PES	1.50541	0.0466607
AT5G14580	Polyribonucleotide nucleotidyltransferase 2, mitochondrial;PNP2	1.85289	0.0626199
AT5G14650	Pectin lyase-like superfamily protein;At5g14650	3.73793	0.00047184
AT5G15550	Ribosome biogenesis protein WDR12 homolog;WDR12	1.717	0.0322332
AT5G16750	Transducin family protein / WD-40 repeat family protein;TORMOZEMBRYO DEFECTIVE	1.67462	0.0365229
AT5G16930	AAA-type ATPase family protein;At5g16930	1.72304	0.0874676
AT5G18020	Auxin-responsive protein SAUR20;SAUR20	2.87007	0.0121343
AT5G19110	Eukaryotic aspartyl protease family protein;At5g19110	2.24487	0.0452912
AT5G19257		2.52215	0.0423343
AT5G19260	Protein FANTASTIC FOUR 3;FAF3	2.96385	0.00026127
AT5G19300	At5g19300;At5g19300	1.76225	0.0422832
AT5G20160	Ribosomal protein L7Ae/L30e/S12e/Gadd45 family protein;At5g20160	2.27776	0.00677131
AT5G21482	CK dehydrogenase 7;CKX7	1.65646	0.0323764
AT5G22650	Histone deacetylase HDT2;HDT2	1.75893	0.0198264
AT5G22930	Enabled-like protein (DUF1635);MRN17	1.90082	0.0913829
AT5G23300	Dihydroorotate dehydrogenase (quinone), mitochondrial;PYRD	1.95034	0.0332582
AT5G23360	GEM-like protein 7;At5g23360	2.25501	0.0323764
AT5G24580	Heavy metal-associated isoprenylated plant protein 9;HIPP09	1.72189	0.161632
AT5G24920	Protein GLUTAMINE DUMPER 5;GDU5	2.89096	0.00383839
AT5G25190	Ethylene-responsive transcription factor ERF003;ERF003	2.26109	0.00568866
AT5G26180	S-adenosyl-L-methionine-dependent methyltransferases superfamily protein;At5g26180	1.75895	0.0153276
AT5G26220	Gamma-glutamylcyclotransferase 2-1;GGCT2;1	2.58061	0.00281301
AT5G26260	F9D12	3.91873	6.54e-05
AT5G26290	TRAF-like family protein;At5g26290	2.10189	0.035143
AT5G27120	Probable nucleolar protein 5-1;NOP5-1	2.31887	0.0031413
AT5G28919	Uncharacterized protein;At5g28919	1.5124	0.112139
AT5G36150	Tirucalladienol synthase;PEN3	1.70369	0.165137
AT5G36180	Serine carboxypeptidase-like 1;SCPL1	1.64856	0.260463
AT5G38020	At5g38020;At5g38020	1.71947	0.0933495
AT5G40480	Nuclear pore complex protein GP210;GB210	1.78553	0.105118
AT5G40770	Prohibitin-3, mitochondrial;PHB3	1.58444	0.103001
AT5G41520	40S ribosomal protein S10-2;RPS10B	1.56421	0.13926
AT5G43590	Patatin-like protein 4;PLP4	2.08087	0.140677
AT5G45670	GDSL esterase/lipase At5g45670;At5g45670	1.67303	0.0463922
AT5G47950	Acetyl-CoA:benzylalcohol acetyltranferase-like protein;At5g47950	2.93776	0.00414292
AT5G47980	BAHD acyltransferase At5g47980;BAHD1	2.86518	0.0114611
AT5G47990	Cytochrome P450 705A5;CYP705A5	4.41571	0.00117014
AT5G48000	Cytochrome P450 708A2;CYP708A2	3.29309	0.00649898
AT5G48010	Thalianol synthase;THAS1	4.39357	0.00102398
AT5G48110	Inactive terpenoid synthase 20, chloroplastic;TPS20	1.61928	0.0916984
AT5G48900	Probable pectate lyase 20;At5g48900	1.62691	0.0488804
AT5G50600	11-beta-hydroxysteroid dehydrogenase 1A;HSD1	1.78344	0.393587
AT5G50700		1.81765	0.299622
AT5G50717		2.95347	0.00078637
AT5G50915	Transcription factor bHLH137;BHLH137	3.54921	8.62e-05
AT5G51540	Mitochondrial intermediate peptidase, mitochondrial;OCT1	2.15639	0.0483391
AT5G51780	Transcription factor bHLH36;BHLH36	1.67224	0.419074
AT5G52470	Probable mediator of RNA polymerase II transcription subunit 36b;MED36B	1.96147	0.011063
AT5G52650	40S ribosomal protein S10-3;RPS10C	1.62955	0.0315382
AT5G55280	Cell division protein FtsZ homolog 1, chloroplastic;FTSZ1	1.72477	0.0795211
AT5G55920	Nucleolar protein-like;OLI2	1.58836	0.113382
AT5G56710	60S ribosomal protein L31-3;RPL31C	1.6508	0.0596374
AT5G56970	CK dehydrogenase 3;CKX3	2.62312	0.0132593
AT5G57400	Transmembrane protein;MSF19	1.96722	0.0899346
AT5G58370	AT5G58370 protein;MCK7	2.01253	0.0131706
AT5G59010	Serine/threonine-protein kinase BSK5;BSK5	1.59335	0.0821458
AT5G60760	P-loop NTPase domain-containing protein LPA1 homolog 1;At5g60760	2.50219	0.0607667
AT5G60890	Transcription factor MYB34;MYB34	1.76087	0.0655851
AT5G61440	Thioredoxin-like 1-2, chloroplastic;At5g61440	1.69933	0.0321449
AT5G62170	LOW protein: M-phase inducer phosphatase-like protein;TRM25	1.5087	0.163559
AT5G62270	Gb;AAC32909	1.73974	0.0403183
AT5G62920	Two-component response regulator ARR6;ARR6	8.49833	1.15e-05
AT5G62960	At5g62960;MJH22	2.25404	0.00865473
AT5G64080	Non-specific lipid-transfer protein-like protein At5g64080;At5g64080	1.86903	0.0913829
AT5G64850	At5g64850;MXK3	1.63319	0.0913829
AT5G65140	Probable trehalose-phosphate phosphatase J;TPPJ	2.41399	0.00122227
AT5G65445		2.07953	0.0483391
AT5G65510	AP2-like ethylene-responsive transcription factor AIL7;AIL7	2.44171	0.0295749
AT5G66170	Thiosulfate sulfurtransferase 18;STR18	1.64192	0.0931748
AT5G66590	CAP (Cysteine-rich secretory proteins, Antigen 5, and Pathogenesis-related 1 protein) superfamily protein;At5g66590	1.95457	0.0335898
AT5G67240	Small RNA degrading nuclease 3;SDN3	1.56438	0.0787653
AT5G67620	At5g67620;At5g67620	1.51582	0.41174
