# Supplementary material for: Cytokinin‐regulated targets of Cytokinin Response Factor 6 are involved in potassium transport
Source: Plant Direct. 2020 Dec 8;4(12):e00291. doi: 10.1002/pld3.291 (PMC9671079; doi:10.1002/pld3.291)
Supplement: Supplementary file 2 — Table S2 [file PLD3-4-e00291-s001.xlsx]

## Sheet: Supplementary Table 2
Supplementary Table 2. Genes up regulated or down regulated in crf6 + CK (2microM BA) for 6 hours vs crf6 control (DMSO) treated. All presented genes having padj >0.05. Regulation of the same genes in WT +CK vs Control is also shown. Presented as Locus (At number), Gene Name, Gene Description, Fold Change (FC) in crf6 +/-CK and WT +/-CK.
Up regulated +CK						Down regulated +CK
Locus	Gene Name	Gene Description	FC crf6 ± CK	FC Col ± CK		Locus	Gene Name		FC crf6 ± CK	FC Col ± CK
AT1G07100	-	pre-tRNA tRNA-Ile	1.74699	0.925526		AT1G02850	BGLU11	Beta-Blucosidase 11	0.722803	0.445186
AT1G11670	DTX36	Protein Detoxification 36	1.8558	1.17115		AT1G06160	ERF094	Ethylene-Responsive Transcription Factor	0.770128	0.408602
AT1G12740	CYP87A2	Cytochrome P450, Family 87, Subfamily A, Polypeptide 2	2.41025	1.57608		AT1G07560	-	Leucine-Rich Repeat Protein Kinase Family Protein	0.643316	0.374009
AT1G13609	-	Defensin-like protein 287	2.33195	1.35944		AT1G15125	-	S-Adenosyl-L-Methionine-Dependent Methyltransferases Superfamily Protein	0.704358	0.457624
AT1G30730	-	Berberine Bridge Enzyme-Like 11	2.05698	1.20739		AT1G17570.1	-	Pre-tRNA tRNA-Ser	0.454095	1.14922
AT1G34520	-	Long-Chain-Alcohol O-Fatty-Acyltransferase 10-Related	4.09171	2.21296		AT1G29020	-	Calcium-Binding EF-Hand Family Protein	0.16442	0.337718
AT1G34670	MYB93	Transcription Factor MYB93	1.65993	1.09673		AT1G32450	NRT1.5	Nitrate Transporter 1.5	0.757688	0.482195
AT1G35625	RMR6	Receptor Homology Region, Transmembrane Domain- And Ring Domain-Containing Protein 2-Related	2.68285	1.78798		AT1G51470	TGG5	Myrosinase 5	1.04537	0.456903
AT1G47510	IP5P11	Type IV inositol polyphosphate 5-phosphatase 11	2.30157	1.15496		AT1G54890	T24C10.2	Late Embryogenesis Abundant (LEA) Protein-like Protein	0.497385	0.280965
AT1G53220	-	PRE-tRNA tRNA-Ile	1.74699	0.925526		AT1G62620	-	Flavin-Containing Monooxygenase	1.25798	0.459375
AT1G53543	-	Hypothetical Protein	1.9572	1.08929		AT2G02820	MYB88`	Transcription Factor MYB88	0.740312	0.47518
AT1G59940	ARR3	Type A Response Regulator 3	1.1856	3.41929		AT2G13810	ALD1	Aminotransferase ALD1	0.329757	0.986243
AT1G66280	BGLU22	Beta-Glucosidase 22	1.83639	0.976079		AT2G14610	ATPR1	Pathogenesis-Related Protein 1	0.208187	0.486508
AT1G66725	MIR163	MicroRNA163	1.97545	1.10863		AT2G20030	ATL12	Ring-H2 Finger Protein ATL12	0.648018	0.358234
AT1G66800	-	Nad(P)-Binding Rossmann-Fold Superfamily Protein	3.09723	2.04002		AT2G24720	GLR2.2	Glutamate Receptor 2.2	0.41802	1.00452
AT1G67110	CYP735A2	Cytochrome P450, Family 735, Subfamily A, Polypeptide 2	3.38646	1.65094		AT2G24850	TAT3	Aminotransferase TAT3	0.203252	1.07083
AT1G72140	TOB1	Transporter Of IBA1	3.39974	1.92261		AT2G32620	CSLB2	Cellulose Synthase-Like Protein B2	0.791798	0.471636
AT1G73300	SCPL2	Serine Carboxypeptidase-Like 1	2.50056	1.53296		AT2G43120	PRN2	Pirin-Like Protein 2	0.775251	0.460499
AT1G76410	ATL8	Ring-H2 Finger Protein ATL8	2.33526	1.40119		AT3G02850	SKOR	Stellar Potassium Outward Rectifying Transporter	0.620681	0.38722
AT1G77520	-	O-Methyltransferase Family Protein	1.91507	1.0249		AT3G05950	-	Germin-Like Protein Subfamily 1 Member 6	0.316325	0.928601
AT2G01520	MLP328	MLP-like Protein 328	3.23692	1.54682		AT3G10320	MUCI21	Mucilage-Related 21	0.64875	0.424862
AT2G01880	PAP7	Purple Acid Phosphatase 7	2.60611	1.14933		AT3G12580	HSP70	Heat Shock Protein 70	0.729091	0.465765
AT2G19060	-	SGNH Hydrolase-Type Esterase Superfamily Protein	2.16223	1.28969		AT3G13100	ABCC7	ABC Transporter C Family Member 7	0.931563	0.492099
AT2G20080	TIE2	TCP Interactor Containing Ear Motif Protein 2	2.13514	1.21789		AT3G13760	-	Cysteine/Histidine-Rich C1 Domain Family Protein	0.70366	0.445404
AT2G20722	-	snoRNA	2.11016	1.25938		AT3G20380	-	TRAF-LIKE FAMILY PROTEIN	0.342632	0.206924
AT2G22860	ATPSK2	Phytosulfokine 2 Precursor	3.22498	1.94892		AT3G23800	SBP3	Selenium-Binding Protein 3	0.833639	0.48263
AT2G25160	CYP82F1	Cytochrome P450, Family 82, Subfamily F, Polypeptide 1	1.98629	1.20176		AT3G25010	RLP41	Receptor-like protein 41	0.198534	0.698639
AT2G32990	GH9B8	Glycosyl Hydrolase 9B8	1.6755	1.05638		AT3G46330	MEE39	Probable LRR Receptor-Like Serine/Threonine-Protein Kinase	0.700106	0.357325
AT2G34500	CYP710A1	Cytochrome P450, Family 710, Subfamily A, Polypeptide 1	1.54265	0.945763		AT3G49960	PER35	Peroxidase 35-Related	0.707568	0.296647
AT2G35770	SCPL28	Serine Carboxypeptidase-Like 28	2.6067	1.55069		AT3G54590	EXT2	Extensin-2	0.857308	0.38751
AT2G38760	ANN3	Annexin 3	2.59312	1.16582		AT3G60330	AHA7	Atpase 7	0.782011	0.407911
AT2G41260	M17	Late Embryogenesis Abundant Protein M10-Related	1.74931	0.781049		AT4G02270	RHS13	Pollen Ole E I Family Allergen	0.618581	0.398037
AT2G44080	ARL	Argos-Like Protein	2.09905	1.36711		AT4G08770	PER37	Peroxidase 37	0.359407	0.231123
AT3G05835	-	pre-tRNA tRNA-Ile	1.60473	1.02637		AT4G10860.1	-	Hypothetical Protein	0.329362	0.735915
AT3G06680	RPL29B	Ribosomal L29E Protein Family	1.67496	0.838327		AT4G12480	EARLI1	Lipid Transfer Protein Earli 1	0.912603	0.487137
AT3G09270	GSTU8	Glutathione S-Transferase TAU8	1.74699	0.925526		AT4G13420	HAK5	High Affinity K+ Transporter 5	0.339831	0.166967
AT3G12502	-	Natural Antisense Transcript Overlaps With At3G12500	2.6439	1.38136		AT4G14020	RALF	`Rapid Alkalinization Factor	0.444354	0.29321
AT3G15055	-	pre-tRNA tRNA-Ile	2.43296	0.51679		AT4G21680	NRT1.8	Nitrate Transporter 1.8	0.694006	0.388566
AT3G21510	AHP1	Histidine-Containing Phosphotransfer Protein 1	1.30192	3.54921		AT4G22940	-	Protein Kinase Superfamily Protein	0.922372	0.412377
AT3G22640	PAP85	Cupin Family Protien	1.65299	1.0182		AT4G23150	CRK7	Cysteine-Rich Receptor-Like Protein Kinase 7	0.44652	1.05803
AT3G25830	TPS27	Terpene Synthase-Like Sequence-1,8-Cineole	1.17349	2.87007		AT4G27830	BGLU10	Beta-Glucosidase 10	0.985488	0.478982
AT3G32400	FH17	Formin-J, Actin-Binding Fh2/Drf Autoregulatory Protein	1.92214	1.24266		AT4G32950	-	Protein Phosphatase 2C Family Protein;	0.224293	0.674399
AT3G44300	NIT2	Nitrilase 2	0.954327	2.44233		AT4G36430	PER49	Peroxidase 49	0.752728	0.442709
AT3G45070	SOT5	Sulfotransferase 202B1	2.42556	1.22573		AT4G37990	CAD8	Cinnamyl Alcohol Dehydrogenase 8	1.08942	0.333214
AT3G45710	NPF2.5	Protein NRT1/ PTR Family 2.5	2.16527	1.36434		AT5G05500	MOP10		0.906978	0.475778
AT3G49330	-	Plant Invertase/Pectin Methylesterase Inhibitor Superfamily Protein	1.84853	1.10213		AT5G07690	MYB29	Transcription Factor MYB29	0.852862	0.484453
AT3G52900	-	RAB6-Interacting Golgin	2.8451	1.79855		AT5G09690	MRS2-7	Magnesium transporter MRS2-7	0.928732	0.448662
AT3G57010	SSL8	Protein Strictosidine Synthase-Like 8	2.55709	1.15617		AT5G26300	-	TRAF-like Family Protein	0.42143	1.34899
AT3G59900	ARGOS	Protein Auxin-Regulated Gene Involved In Organ Size	1.70952	1.07358		AT5G27060	RLP53	Receptor-Like Protein 19-Related	0.714725	0.285746
AT3G60660	-	Spindle And Kinetochore-Associated Protein 1	1.81118	0.823717		AT5G35190	EXT13	Extensin-2-Related	0.52402	0.324934
AT3G61400	-	1-Aminocyclopropane-1-Carboxylate Oxidase Homolog 8	2.01552	0.786613		AT5G36350	-	Encodes A ECA1 Gametogenesis Related Family Protein	0.88505	0.336898
AT4G08360	-	KOW Domain-Containing Protein-Related	2.02151	4.12961		AT5G36380	-	Encodes A ECA1 Gametogenesis Related Family Protein	0.88505	0.336898
AT4G11210	DIR14	Disease Resistance-Responsive (Dirigent-Like Protein) Family Protein	2.29457	1.20266		AT5G36390	-	Encodes A ECA1 Gametogenesis Related Family Protein	0.88505	0.336898
AT4G15990	-	Hypothetical Protein	3.2554	1.75586		AT5G36400	-	Encodes A ECA1 Gametogenesis Related Family Protein	0.88505	0.336898
AT4G16000	-	Hypothetical Protein	1.87518	1.0495		AT5G36410	-	Encodes A ECA1 Gametogenesis Related Family Protein	0.88505	0.336898
AT4G18630	-	Hypothetical Protein	4.40631	2.56402		AT5G36420	-	Encodes A ECA1 Gametogenesis Related Family Protein	0.88505	0.336898
AT4G21760	BGLU47	Beta-Glucosidase 47	1.76403	1.17078		AT5G36430	-	Encodes A ECA1 Gametogenesis Related Family Protein	0.88505	0.336898
AT4G21870	HSP15.4	15.4 Kda Class V Heat Shock Protein	4.47735	1.76528		AT5G36440	-	Encodes A ECA1 Gametogenesis Related Family Protein	0.88505	0.336898
AT4G22230.1	-	Defensin-Like Protein 96	1.2458	2.52215		AT5G36450	-	Encodes A ECA1 Gametogenesis Related Family Protein	0.88505	0.336898
AT4G22230.2			2.11297	0.836713		AT5G36460	-	Encodes A ECA1 Gametogenesis Related Family Protein	0.88505	0.336898
AT4G23420	-	Nad(P)-Binding Rossmann-Fold Superfamily Protein-Related	1.05211	2.11329		AT5G36470	-	Encodes A ECA1 Gametogenesis Related Family Protein	0.88505	0.336898
AT4G28530	KIR1	NAC Transcription Factor	2.28454	1.43387		AT5G49850	JAL46	Jacalin-related lectin 46	0.416798	1.07985
AT4G28840	TIE1	TCP Interactor Containing Ear Motif Protein 1	1.93368	1.08188		AT5G54020	-	Cysteine/Histidine-rich C1 domain family protein	0.53679	0.350092
AT4G34790	SAUR3	Small Auxin Upregulated Rna 3	2.01431	1.27351		AT5G61160	ACT	Agmatine coumaroyltransferase	0.889234	0.356981
AT4G36635	-	pre-tRNA tRNA-Ile	1.74699	0.925526		AT5G63850	AAP4	Amino Acid Permease 4	0.576791	0.357179
AT4G37070	PLP1	Patatin-Like Protein 1	2.94989	1.79325
AT4G37409	-	Hypothetical Protein	2.44381	1.53375
AT4G39070	BBX20	B-Box Zinc Finger Protein 20	2.30809	1.48041
AT5G04770	CAT6	Cationic Amino Acid Transporter 6	2.19251	1.43332
AT5G08350	-	Gem-Like Protein 4	1.93215	1.15221
AT5G13330	ERF113	Ethylene-Responsive Transcription Factor 113	2.85168	1.57407
AT5G14070	GRXC3	Glutaredoxin-C8	3.27008	1.64168
AT5G19260	FAF3	Protein Fantastic Four 3	4.52501	2.96385
AT5G19600	SULTR3	Sulfate Transporter 3.5-Related	1.7107	1.07767
AT5G23830	MRO11.13	MD-2-Related Lipid Recognition Domain-Containing Protein	2.29068	1.26297
AT5G36180	SCPL1	Serine Carboxypeptidase-Like 1	2.5889	1.64856
AT5G38020	-	S-Adenosyl-L-Methionine-Dependent Methyltransferases Superfamily Protein	3.09614	1.71947
AT5G38200	MXA21.22	Class I Glutamine Amidotransferase-Like Superfamily Protein	1.57457	0.997632
AT5G38910	Putative germin-like protein subfamily 1 member 9;At5g38910;ortholog	Germin-Like Protein Subfamily 1 Member 10-Related	1.73348	0.739443
AT5G47980	BAHD1	BAHD Acyltransferase Bia1	4.88961	2.86518
AT5G47990	Cytochrome P450 705A5;CYP705A5;ortholog	Cytochrome P450 705A5	6.93353	4.41571
AT5G48000	Cytochrome P450 708A2;CYP708A2;ortholog	Cytochrome P450 708A2	6.13735	3.29309
AT5G48010	THAS1	Arabidiol Synthase-Related	8.47586	4.39357
AT5G48110	TPS20	Alpha-Barbatene Synthase-Related	2.53031	1.61928
AT5G50600	HSD1	11-Beta-Hydroxysteroid Dehydrogenase 1A	3.81762	1.78344
AT5G50700	HSD7	Hydroxysteroid Dehydrogenase 1	3.84036	1.81765
AT5G51780	BHLH36	Transcription Factor BHLH36	2.74172	1.67224
AT5G62920	ARR6	Two-Component Response Regulator ARR6	13.7761	8.49833
AT5G64100	PER69	Peroxidase 69	1.53812	0.908583
AT5G64120	PER71	Peroxidase 71	2.02231	1.07232
AT5G65030	MXK3.28	OSJNBA0006M15.15 Protein	2.35215	1.46655
AT5G66170	STR18	Thiosulfate Sulfurtransferase 18	3.0047	1.64192
AT5G67620	-	Expressed Protein	2.33115	1.51582
